# Supplementary material for: Mycobacteria Treatment Inhibits Bladder Cancer Cell Migration, Invasion, and Anchorage-Independent Growth
Source: Int J Mol Sci. 2024 Dec 3;25(23):12997. doi: 10.3390/ijms252312997 (PMC11641630; doi:10.3390/ijms252312997)
Supplement: Supplementary file 1 [file ijms-25-12997-s001.zip]

Archive with 1 entries (1 files):
- ijms-3247606-supplementary.xlsx
