# Supplementary material for: Mycobacteria Treatment Inhibits Bladder Cancer Cell Migration, Invasion, and Anchorage-Independent Growth
Source: Int J Mol Sci. 2024 Dec 3;25(23):12997. doi: 10.3390/ijms252312997 (PMC11641630; doi:10.3390/ijms252312997)
Supplement: Supplementary file 1 [file ijms-25-12997-s001.zip › ijms-3247606-supplementary.xlsx]

## Sheet: FIGURE S1
	Non-infected (T0)	BCG (T0)	M. brumae (T0)	Non-infected (T1)	BCG (T1)	M. brumae (T1)	Non-infected (T2)	BCG (T2)	M. brumae (T2)
5637	100	100	100	23.7967	58.3647	44.9871	8.65075	50.9435	28.118
	100	100	100	47.3437	57.716	39.8304	24.5177	41.6124	17.3662
	100	100	100	36.8866	47.0241	49.1623	19.2459	30.6545	11.5149
	100	100	100	31.6738	62.0363	38.5853	9.03978	38.4747	7.86847
	100	100	100	15.9449	53.8928	20.2	8.55897	13.7531	3.65717
	100	100	100	13.8579	50.8244	25.9387	0.882846	10.1745	5.5444
	100	100	100	10.8389	50.3189	40.4038	4.21514	8.62363	10.2138
	100	100	100	15.0795	39.1502	36.296	3.14376	31.5248	8.49987
	100	100	100	21.0106	64.795	22.7262	2.25805	27.5057	16.2737
	100	100	100	24.9812	36.3435	17.246	0.805426	29.7772	3.9771
	100	100	100	26.7637	58.9169	17.4385	8.73904	23.7668	8.86587
	100	100	100	12.7067	24.0956	24.2967	1.00513	29.378	14.8603
	100	100	100	15.7623	35.4387	22.6786	2.62375	29.2198	16.3995
	100	100	100	9.99195	56.4567	25.9177	3.10938	38.3533	14.2716
	100	100	100	9.90817	37.8309	23.7072	2.9926	34.2799	13.4391
	100	100	100	6.42528	39.5287	29.7268	1.71172	19.5474	22.9865
	100	100	100	5.1528	38.2488	36.4836	2.52868	31.8356	19.3578
	100	100	100	6.466	45.6574	41.0787	1.40949	36.7895	26.579
	Non-infected (T0)	BCG (T0)	M. brumae (T0)	Non-infected (T1)	BCG (T1)	M. brumae (T1)	Non-infected (T2)	BCG (T2)	M. brumae (T2)
SW780	100	100	100	37.2081	40.163	41.6433	21.5598	34.3041	20.7805
	100	100	100	28.1964	50.6023	28.9536	20.8561	32.4956	19.9277
	100	100	100	45.873	45.7757	40.6364	34.0756	36.7602	31.5791
	100	100	100	46.8846	48.827	50.9671	30.4904	40.5733	40.4599
	100	100	100	45.9913	45.9989	33.3491	29.6534	42.9448	17.8553
	100	100	100	41.2753	51.0557	38.69	26.763	26.1262	17.6109
	100	100	100	53.0904	48.8804	54.1314	37.6209	34.8391	29.8081
	100	100	100	51.7573	46.1046	46.6172	27.3563	36.467	18.8131
	100	100	100	64.5548	44.1758	50.5013	34.4517	29.8584	31.2525
	100	100	100	27.1448	36.3356	41.1939	16.0931	18.3052	18.8224
	100	100	100	39.1641	40.7072	22.7787	16.0834	31.255	9.95588
	100	100	100	26.6973	44.0724	27.2255	5.48416	25.3922	11.2693
	100	100	100	35.7818	33.0906	25.8496	16.2541	19.5028	9.68471
	100	100	100	37.2936	49.5789	26.9407	17.8747	26.9873	7.29125
	100	100	100	38.1927	40.8524	42.128	17.9197	20.7459	20.9536
	100	100	100	45.2599	35.8954	31.6178	20.7913	18.6836	8.69687
	100	100	100	32.4688	47.5896	36.4498	17.8467	22.8349	24.054
	100	100	100	39.4789	39.2699	39.5879	23.1697	26.5913	26.7826
	Non-infected (T0)	BCG (T0)	M. brumae (T0)	Non-infected (T1)	BCG (T1)	M. brumae (T1)	Non-infected (T2)	BCG (T2)	M. brumae (T2)
T24	100	100	100	66.7473	61.6438	70.2195	46.2936	57.5933	45.4557
	100	100	100	64.9649	69.3141	73.0894	48.3444	67.183	58.8098
	100	100	100	80.0879	68.6253	65.1383	59.4226	65.6495	57.3653
	100	100	100	68.6253	69.4279	65.5402	53.2279	57.381	49.9923
	100	100	100	69.8786	67.1577	41.6433	51.5528	61.8534	57.7839
	100	100	100	47.3138	71.2174	28.9536	39.5095	52.9382	64.5485
	100	100	100	71.6163	73.6909	40.6364	67.4828	73.6863	59.4636
	100	100	100	78.8628	64.3487	50.9671	69.9323	54.1765	67.0926
	100	100	100	63.8302	70.7069	65.3172	50.8386	65.1522	57.8969
	100	100	100	72.9822	75.144	75.8412	65.4533	62.9954	37.5466
	100	100	100	75.746	69.4244	46.5812	64.4949	46.9104	41.0251
	100	100	100	70.4739	59.9977	67.0754	58.8234	47.765	42.6876
	100	100	100	74.2401	70.2331	63.6039	62.1072	54.6716	43.7915
	100	100	100	75.0837	78.3306	60.4768	63.2795	51.0943	31.9632
	100	100	100	75.0731	71.868	64.0557	67.4831	52.6733	42.6467
	100	100	100	79.8189	68.5303	64.6581	64.983	51.6363	28.1465
	100	100	100	61.3458	66.9444	59.0438	36.5706	53.2307	30.7139
	100	100	100	78.9516	69.3072	70.1249	55.8367	50.9278	33.6746

## Sheet: FIGURE S2
	MIGRATION T24						MIGRATION 5637						MIGRATION SW789
	CELL COUNTS (5 FIELDS/TRANSWELL)	control (T24)	BCG	M. brumae			CELL COUNTS (5 FIELDS/TRANSWELL)	Control (5637)	BCG	M. brumae			CELL COUNTS (5 FIELDS/TRANSWELL)	control (SW780)	BCG	M. brumae
		99	115	104				185	119	123				81	78	85
		136	98	119				199	131	149				84	75	76
		87	105	91				172	159	125				83	79	82
		137	120	116				166	151	131				87	82	79
		141	138	107				153	142	139				94	76	75
		93	115	96				179	128	127				91	82	88
		127	109	108				166	122	149				96	88	75
		127	88	94				182	147	130				94	84	78
		81	107	113				176	155	116				99	89	90
		121	132	101				162	132	152				93	81	86
		149	103	106				154	118	115				107	94	103
		151	131	93				132	103	122				96	96	97
		125	123	118				163	128	144				116	108	91
		159	90	112				159	138	127				113	90	107
		119	104	99				139	126	103				130	107	88
		163	98	111				142	117	123				118	90	99
		99	107	121				122	123	107				123	97	93
		146	122	103				138	108	105				136	98	97
		139	74	97				129	113	118				98	104	86
		89	112	129				126	111	98				107	111	102

## Sheet: FIGURE S3
	mb49				j82				t24
	NON INFECTED	BCG	M. brumae		NON INFECTED	BCG	M. brumae		NON INFECTED	BCG	M. brumae
	169	183	127		89	88	82		452	413	403
	186	189	157		97	86	80		515	438	437
	132	161	121		101	80	87		499	481	407
	146	170	115		93	87	84		518	502	458
	162	172	141		79	78	77		489	487	393
	149	147	135		87	74	82		412	389	362

## Sheet: FIGURE S4A-C
	INVASION T24						INVASION 5637
	CELL COUNTS (5 FIELDS/TRANSWELL)	Control (T24)	BCG	M. brumae			CELL COUNTS (5 FIELDS/TRANSWELL)	control (5637)	BCG	M. brumae
		467	357	368				341	265	314
		432	360	349				443	298	277
		429	343	377				441	318	327
		425	312	354				417	328	314
		390	350	299				420	330	323
		402	333	313				424	279	306
		386	343	348				409	367	331
		402	376	311				426	351	358
		382	358	370				403	323	289
		385	376	332				355	363	328
		409	332	292				357	292	294
		331	334	265				378	306	305
		398	346	297				365	349	286
		368	287	343				397	331	298
		377	319	327				295	298	307
		416	358	336				373	325	301
		408	349	358				313	318	279
		378	303	329				353	314	304
		388	276	326				377	327	316
		364	336	352				338	284	301

## Sheet: FIGURE S4B-D
		ImageJ values					relative MMP-9 secretion (% of control)
		T24 PMA	T24	BCG	M. brumae		T24 PMA	T24	BCG	M. brumae
	zimo 1a	16674359	5012024	3100882	2718447	zimo 1a	333	100	62	54.2385
	zimo 1b	14972238	4670125	3366569	2660447	zimo 1b	320.596	100	72.0873	56.9674
	zimo2a	2.40823e+07	8589897	7.26927e+06	5.22053e+06	zimo2a	280.356	100	84.6258	59.6831
	zimo2b	1.47634e+07	4879358	2.91215e+06	2.42135e+06	zimo2b	302.569	100	60.7753	49.6243
		ImageJ values					relative MMP-9 secretion (% of control)
		5637-PMA	5637	BCG	M. brumae		5637-PMA	5637	BCG	M. brumae
	zimo 1a	16572451	8495610	5882953	5248368	zimo 1a	195.071	100	69.247	61.7774
	zimo 1b	15995203	8026995	5080581	4148853	zimo 1b	199.268	100	63.2937	49.6243
	zimo2a	33199233	18190241	16740563	9967329	zimo2a	182.511	100	92.0305	54.7949
	zimo2b	8.70614e+07	69146635	65598700	6.12458e+07	zimo2b	125.908	100	94.869	88.5738
